# Supplementary material for: A Systematic Review of Mechanisms Underpinning Psychological Change Following Nature Exposure in an Adolescent Population
Source: Int J Environ Res Public Health. 2022 Oct 3;19(19):12649. doi: 10.3390/ijerph191912649 (PMC9566701; doi:10.3390/ijerph191912649)
Supplement: Supplementary file 1 [file ijerph-19-12649-s001.zip]

Archive with 1 entries (1 files):
- ijerph-1916671-supplementary.pdf
